# Supplementary material for: Expanding the Spectrum of Oculocutaneous Albinism: Does Isolated Foveal Hypoplasia Really Exist?
Source: Int J Mol Sci. 2022 Jul 15;23(14):7825. doi: 10.3390/ijms23147825 (PMC9317384; doi:10.3390/ijms23147825)
Supplement: Supplementary file 1 [file ijms-23-07825-s001.zip]

Archive with 1 entries (1 files):
- ijms-1749033-supplementary.pdf
